# Supplementary material for: RTKN-1/Rhotekin shields endosome-associated F-actin from disassembly to ensure endocytic recycling
Source: J Cell Biol. 2021 Apr 12;220(5):e202007149. doi: 10.1083/jcb.202007149 (PMC8047894; doi:10.1083/jcb.202007149)
Supplement: Table S1 — lists the strains and transgenes used and created in this study [file JCB_202007149_TableS1.xlsx]

## Sheet: Sheet1
Strain ID	Allele ID	Transgene	Genetic background	Note
HUS1952	ycxIs187	Pvha-6::RTKN-1::GFP	N2
HUS1908	ycxEx564	Pvha-6::RTKN-1::mCherry	N2
HUS1227	ycxIs100	Pvha-6::GFP::Utrophin-CH	N2
RT774	pwIs314	Pvha-6::ACT-5::GFP	N2
RT327	pwIs72	Pvha-6::GFP::RAB-5	N2
RT525	pwIs206	Pvha-6::GFP::RAB-10	N2
RT476	pwIs170	Pvha-6::GFP::RAB-7	N2
RT348	pwIs87	Pvha-6::GFP::RME-1	N2
HUS225	ycxIs12	Pvha-6::EHBP-1::GFP	N2
RT1989	pwIs722	Pvha-6::SDPN-1::GFP	N2
RT1315	pwIs503	Pvha-6::MANS::GFP	N2
RT1369	pwIs526	Pvha-6::SP12::GFP	N2
RT1579	pwIs601	Pvha-6::ARF-6::GFP	N2
HUS798	ycxEx299	Pvha-6::mCherry::2xFYVE(eea-1)	N2
HUS2298	ycxEx616	Pvha-6::Tubby-PH(R332H)::mCherry	N2
RT393	pwIs112	Pvha-6::hTAC::GFP	N2
RT1970	pwIs717	Pvha-6::hTfR::GFP	N2
MQD1051	pwIs765	Pvha-6::MIG-14::GFP	N2
RT3112	pwIs1196	Pvha-6::ssGFP::CD4-dileucine	N2
RT2299	pwIs852	Pvha-6::mCherry::RME-1	N2
RT2293	pwIs846	Pvha-6::mCherry::RAB-5	N2
HUS2171	ycxIs254	Pvha-6::mCherry::Utrophin-CH	N2
HUS6290	ycxIs456	Pvha-6::UNC-60A::GFP	N2
HUS2022	ycxEx734	Pvha-6::RTKN-1-RBD(1-231aa)::GFP	N2
HUS2023	ycxEx735	Pvha-6::RTKN-1-PH-CT(232-515aa)::GFP	N2
HUS5169	ycxEx1465	Pvha-6::RTKN-1-RBD-PH(1-365aa)::GFP	N2
HUS5191	ycxEx1466	Pvha-6::RTKN-1-PH(201-385aa)::GFP	N2
VC886	ok1404	N/A	rtkn-1(ok1404)
HUS2695	ycxIs232	Pvha-6::Tubby-PH(R332H)::GFP	N2
TV15561	tm5597	N/A	ptrn-1(tm5597)
HUS2153	ycxIs312	Pvha-6::GFP::CDC-42	N2
HUS5200	ycxEx3003	Pvha-6::GFP::RHO-1	N2
RT2034	pwIs731	Pvha-6::GFP::CED-10	N2
RB1460	ok1667	N/A	sdpn-1(ok1667)
HUS8028	ycxEx3004	Pvha-6::RTKN-1-ΔPRM::GFP	N2
HUS6382	ycx112	N/A	rtkn-1-2xFlag	2xFlag inserted at C-terminus of RTKN-1
HUS8029	ycx114	N/A	unc-60a-2xFlag	2xFlag inserted at C-terminus of UNC-60A
HUS5307	ycxEx1369	Pvha-6::LRP-1::GFP	N2
